# Supplementary material for: Non-autonomous regulation of neurogenesis by extrinsic cues: a Drosophila perspective
Source: Oxf Open Neurosci. 2022 May 4;1:kvac004. doi: 10.1093/oons/kvac004 (PMC10913833; doi:10.1093/oons/kvac004)
Supplement: suppl_data_kvac004 [file suppl_data_kvac004.zip]

Archive with 1 entries (1 files):
- kvac004_REVIEWER COMMENTS oxfnsc-2022-001.docx
